# Supplementary material for: catena-Poly[[(6-carb­oxy­pyrazine-2-carboxyl­ato)lithium]-μ-aqua]
Source: Acta Crystallogr Sect E Struct Rep Online. 2011 Nov 9;67(Pt 12):m1708–9. doi: 10.1107/S1600536811046198 (PMC3238630; doi:10.1107/S1600536811046198)
Supplement: Supplementary file 2 [file e-67-m1708-Isup2.hkl]

# 
# h,k,l, Fc-squared, Fo-squared, sigma(Fo-squared) and status flag 
# 
data_I
_shelx_title ' Lipyrd21 in P2(1)/m' 
_shelx_refln_list_code          4 
_shelx_F_calc_maximum      112.12 
_exptl_crystal_F_000       196.00 
_reflns_d_resolution_high  0.7095 
 
loop_ 
 _symmetry_equiv_pos_as_xyz 
 'x, y, z' 
 '-x, y+1/2, -z' 
 '-x, -y, -z' 
 'x, -y-1/2, z' 
 
_cell_length_a     3.5346 
_cell_length_b    12.5187 
_cell_length_c     8.3583 
_cell_angle_alpha  90.000 
_cell_angle_beta   97.861 
_cell_angle_gamma  90.000 
 
_shelx_F_squared_multiplier     1.000 
 
loop_ 
 _refln_index_h 
 _refln_index_k 
 _refln_index_l 
 _refln_F_squared_calc 
 _refln_F_squared_meas 
 _refln_F_squared_sigma 
 _refln_observed_status 
   2   0   0      744.39      744.42      4.60 o 
   3   0   0        0.01       -0.26      1.41 o 
   4   0   0        1.51        0.89      0.64 o 
   1   1   0     1444.42     1401.21      4.34 o 
   2   1   0       18.67       16.22      0.64 o 
   3   1   0        2.54        1.53      1.53 o 
   4   1   0        2.91        2.94      2.04 o 
   0   2   0        3.53        8.05      0.38 o 
   1   2   0      905.46      695.88      3.32 o 
   2   2   0        5.67        7.03      0.38 o 
   3   2   0       27.64       23.89      0.89 o 
   4   2   0        3.36        3.83      0.51 o 
   2   3   0       38.99       38.71      1.53 o 
   3   3   0       11.67        9.96      0.51 o 
   4   3   0        5.01        7.54      0.64 o 
   0   4   0      521.13      490.19      2.94 o 
   1   4   0       20.73       19.16      0.77 o 
   2   4   0       63.97       44.71      1.79 o 
   3   4   0       18.32       17.50      0.77 o 
   4   4   0        0.24        0.26      1.92 o 
   1   5   0      107.73      103.23      1.92 o 
   2   5   0      336.39      322.07      3.45 o 
   3   5   0       57.67       52.76      2.17 o 
   4   5   0       27.18       23.38      1.28 o 
   0   6   0      361.59      394.12      3.19 o 
   1   6   0      214.08      196.23      2.56 o 
   2   6   0       81.30       72.18      2.04 o 
   3   6   0       35.78       33.09      1.28 o 
   4   6   0        6.42        5.37      0.64 o 
   1   7   0       44.13       35.26      1.53 o 
   2   7   0       39.45       36.92      1.53 o 
   3   7   0        2.16        1.28      1.53 o 
   4   7   0        2.77        2.81      0.64 o 
   0   8   0        3.73       -0.13      1.15 o 
   1   8   0      103.63      101.56      2.17 o 
   2   8   0        0.35        2.17      1.15 o 
   3   8   0        2.81        3.58      0.51 o 
   4   8   0        0.01       -0.26      1.92 o 
   1   9   0       27.55       29.00      1.02 o 
   2   9   0       38.01       36.67      1.41 o 
   3   9   0        0.10       -0.26      1.66 o 
   4   9   0        3.64        5.11      0.64 o 
   0  10   0      635.57      627.91      5.11 o 
   1  10   0       15.43       13.54      0.77 o 
   2  10   0      122.99      115.62      2.81 o 
   3  10   0        0.82        2.81      2.94 o 
   4  10   0        1.52        1.02      2.04 o 
   1  11   0      573.70      527.11      5.11 o 
   2  11   0        5.34        4.34      0.51 o 
   3  11   0        8.03       10.35      1.02 o 
   0  12   0      234.48      239.28      3.70 o 
   1  12   0        0.48        0.26      1.41 o 
   2  12   0        0.02        0.51      1.53 o 
   3  12   0        4.68        1.53      2.04 o 
   1  13   0        0.78        1.79      1.53 o 
   2  13   0        8.28       13.16      1.02 o 
   3  13   0        4.83        6.00      0.64 o 
   0  14   0        6.06        2.94      0.51 o 
   1  14   0       13.45       12.78      0.51 o 
   2  14   0       11.37       16.22      1.15 o 
   3  14   0        0.21        1.79      1.92 o 
   1  15   0        0.23       -0.77      1.66 o 
   2  15   0        1.40        1.02      1.92 o 
   0  16   0        9.78       12.65      0.64 o 
   1  16   0        3.25        3.83      0.51 o 
   2  16   0        6.46        6.26      0.64 o 
   1  17   0        1.15       -0.77      1.92 o 
  -4   0   1        7.26        6.00      0.64 o 
  -3   0   1       57.61       50.97      2.04 o 
  -2   0   1        6.07        0.64      1.41 o 
  -1   0   1     1632.98     1517.72      4.47 o 
   1   0   1    12571.72    12775.41     38.71 o 
   2   0   1      163.29      182.56      2.56 o 
   3   0   1      235.93      231.75      3.58 o 
   4   0   1        3.41        4.22      0.64 o 
  -4   1   1       10.69       11.11      0.64 o 
  -3   1   1       15.02       10.86      0.51 o 
  -2   1   1      205.70      189.33      2.56 o 
  -1   1   1       24.27       22.87      1.02 o 
   0   1   1      646.05      841.66     36.86 o 
   1   1   1      879.74      736.50      3.45 o 
   2   1   1      881.99      811.62      4.85 o 
   3   1   1       10.96       10.86      0.51 o 
   4   1   1        8.83        9.71      0.64 o 
  -4   2   1        0.29        1.28      1.92 o 
  -3   2   1        1.12        1.02      1.41 o 
  -2   2   1        9.90       11.63      0.51 o 
  -1   2   1       90.18      121.11      1.66 o 
   0   2   1      426.18      517.60      1.98 o 
   1   2   1      120.78       93.64      1.53 o 
   2   2   1      178.12      157.78      2.43 o 
   3   2   1        0.54        2.43      1.53 o 
   4   2   1        5.96        5.24      0.64 o 
  -4   3   1        3.16        1.79      1.92 o 
  -3   3   1       29.39       27.34      1.28 o 
  -2   3   1       54.51       49.95      1.66 o 
  -1   3   1      441.21      407.02      2.81 o 
   0   3   1      356.68      428.02     11.24 o 
   1   3   1      143.16      118.17      1.79 o 
   2   3   1        7.43        6.77      0.38 o 
   3   3   1       12.08       11.63      0.51 o 
   4   3   1        3.21        4.85      0.64 o 
  -4   4   1        2.45        1.79      1.92 o 
  -3   4   1       53.89       48.29      1.66 o 
  -2   4   1       71.00       65.79      1.92 o 
  -1   4   1      460.09      421.33      2.94 o 
   0   4   1       67.84       68.29      1.08 o 
   1   4   1      107.01       89.94      1.66 o 
   2   4   1       22.56       19.04      0.89 o 
   3   4   1        1.13        0.77      1.53 o 
   4   4   1        5.89        4.98      0.64 o 
  -4   5   1        0.08        0.77      1.92 o 
  -3   5   1       47.74       43.18      1.66 o 
  -2   5   1      222.34      197.12      2.81 o 
  -1   5   1      822.48      863.36      4.47 o 
   0   5   1      159.55      199.14      6.77 o 
   2   5   1        0.17       -1.15      1.15 o 
   3   5   1       49.01       43.82      1.79 o 
   4   5   1       12.44       11.24      0.64 o 
  -4   6   1        0.42       -1.41      2.04 o 
  -3   6   1        0.57        0.64      1.53 o 
  -2   6   1      133.30      122.52      2.43 o 
  -1   6   1      132.03      120.60      2.17 o 
   0   6   1      924.44     1056.60     34.17 o 
   1   6   1      114.40      101.44      2.04 o 
   2   6   1       14.52       14.05      0.51 o 
   3   6   1       31.38       26.45      1.15 o 
   4   6   1        9.91        9.20      0.64 o 
  -4   7   1        8.09        8.30      0.64 o 
  -3   7   1        2.15        0.38      1.53 o 
  -2   7   1        0.51        0.38      0.38 o 
  -1   7   1       42.17       43.44      1.66 o 
   0   7   1       32.09       22.15      0.89 o 
   1   7   1       11.95       12.39      0.51 o 
   2   7   1       35.32       32.32      1.28 o 
   3   7   1        4.45        6.26      0.51 o 
   4   7   1        1.22        2.43      1.92 o 
  -4   8   1        0.19       -0.64      0.64 o 
  -3   8   1        6.24        5.62      0.51 o 
  -2   8   1        0.17       -1.15      1.28 o 
  -1   8   1        0.31        1.28      0.38 o 
   0   8   1       58.23       55.14      1.26 o 
   1   8   1       23.33       19.55      0.77 o 
   2   8   1       42.31       40.50      1.79 o 
   3   8   1        0.05       -1.79      1.79 o 
   4   8   1        1.39       -1.02      2.04 o 
  -4   9   1        0.06        2.17      2.04 o 
  -3   9   1       21.20       20.70      0.77 o 
  -2   9   1        3.17        4.47      0.38 o 
  -1   9   1       95.85       88.02      2.17 o 
   0   9   1      121.63      137.10      1.81 o 
   1   9   1       18.10       18.27      0.77 o 
   2   9   1        1.48        0.64      1.41 o 
   3   9   1        8.81       12.14      0.89 o 
   4   9   1        2.51        3.19      0.64 o 
  -4  10   1       10.22        9.45      0.64 o 
  -3  10   1       13.56       18.40      1.02 o 
  -2  10   1        6.00        7.54      0.51 o 
  -1  10   1      122.01      111.27      2.56 o 
   0  10   1       46.89       44.27      1.26 o 
   1  10   1      353.97      327.05      3.96 o 
   2  10   1        2.07        0.38      1.53 o 
   3  10   1       73.72       94.03      3.83 o 
  -3  11   1        4.05        5.49      1.02 o 
  -2  11   1        3.53        2.43      1.66 o 
  -1  11   1        0.16       -0.77      1.28 o 
   0  11   1      432.41      417.51      3.16 o 
   1  11   1       63.59       59.15      2.30 o 
   2  11   1      373.55      339.95      4.73 o 
   3  11   1       10.26       13.93      1.15 o 
  -3  12   1        1.36        4.73      3.45 o 
  -2  12   1        2.54        0.13      1.66 o 
  -1  12   1       26.60       24.53      1.02 o 
   0  12   1        0.01        1.21      1.21 o 
   1  12   1      126.96      122.26      2.94 o 
   2  12   1        6.56        5.11      0.51 o 
   3  12   1        6.09        2.43      2.17 o 
  -3  13   1        0.81       -0.51      1.92 o 
  -2  13   1       25.87       19.67      1.15 o 
  -1  13   1        7.92        8.69      0.51 o 
   0  13   1       16.88       19.38      0.52 o 
   1  13   1        3.74        3.19      0.51 o 
   2  13   1        1.74        2.17      3.19 o 
   3  13   1        3.45        2.68      0.64 o 
  -3  14   1        8.76       10.60      0.64 o 
  -2  14   1        1.35        3.83      3.32 o 
  -1  14   1       20.32       20.31      0.89 o 
   0  14   1       16.04       19.23      0.58 o 
   1  14   1        1.67        0.64      1.66 o 
   2  14   1        3.83        3.58      3.45 o 
  -2  15   1       18.15       18.01      0.64 o 
  -1  15   1        1.36        1.79      1.79 o 
   0  15   1        0.41        1.08      1.41 o 
   1  15   1        0.02        1.15      1.66 o 
   2  15   1        0.38        1.28      1.92 o 
  -2  16   1       25.07       31.56      1.28 o 
  -1  16   1        4.35        4.09      0.51 o 
   0  16   1       14.93       13.36      0.49 o 
   1  16   1        6.90        5.49      0.64 o 
  -1  17   1       26.64       27.08      1.02 o 
   0  17   1        0.42       -0.69      1.31 o 
   1  17   1        1.48       -1.53      1.92 o 
  -4   0   2       95.62      103.10      3.58 o 
  -3   0   2        3.41        3.58      0.38 o 
  -2   0   2      710.79      676.84      4.34 o 
  -1   0   2      335.37      293.32      2.30 o 
   0   0   2      416.61      555.94     46.25 o 
   1   0   2        0.07        1.79      1.02 o 
   2   0   2     1095.12     1017.05      5.62 o 
   3   0   2      176.74      186.27      3.45 o 
   4   0   2       76.26       88.15      3.70 o 
  -4   1   2        3.67        2.56      2.17 o 
  -3   1   2       48.43       45.10      2.04 o 
  -2   1   2        0.77        2.30      0.38 o 
  -1   1   2      269.86      284.13      2.30 o 
   0   1   2      103.04      129.57      2.04 o 
   1   1   2      134.19      114.98      1.79 o 
   2   1   2      242.67      217.95      2.81 o 
   3   1   2      202.10      189.97      3.45 o 
   4   1   2        7.60        2.43      2.30 o 
  -4   2   2        1.10       -0.77      1.92 o 
  -3   2   2        0.27        1.66      1.41 o 
  -2   2   2       11.22       15.20      0.64 o 
  -1   2   2      197.64      223.31      2.17 o 
   0   2   2      618.16      818.40     10.35 o 
   1   2   2       27.36       26.96      1.15 o 
   2   2   2      188.73      180.77      2.68 o 
   3   2   2        2.65        2.81      1.53 o 
   4   2   2        3.90        3.07      0.64 o 
  -4   3   2        2.74        2.81      0.51 o 
  -3   3   2        2.17        0.13      1.53 o 
  -2   3   2       21.27       23.51      1.02 o 
  -1   3   2      524.64      661.89      3.58 o 
   0   3   2      959.57     1203.25     13.61 o 
   1   3   2       32.53       39.86      1.41 o 
   2   3   2       14.65       12.14      0.51 o 
   3   3   2        3.17        2.81      1.53 o 
   4   3   2        5.88        7.41      0.64 o 
  -4   4   2        0.02       -0.89      2.04 o 
  -3   4   2        5.03        4.47      0.51 o 
  -2   4   2      421.07      375.21      3.58 o 
  -1   4   2      246.49      270.58      2.56 o 
   0   4   2      451.00      493.05     14.63 o 
   1   4   2       54.23       54.81      1.66 o 
   2   4   2        0.38        1.92      1.15 o 
   3   4   2        1.88       -0.64      1.66 o 
   4   4   2        0.00       -1.79      2.04 o 
  -4   5   2       17.79       17.89      0.64 o 
  -3   5   2        2.61        1.53      1.53 o 
  -2   5   2       11.37       12.65      0.64 o 
  -1   5   2      168.21      193.42      2.43 o 
   0   5   2      746.07      877.31     12.97 o 
   1   5   2        0.01       -1.28      1.28 o 
   2   5   2       23.84       22.36      0.89 o 
   3   5   2        1.26        1.28      0.51 o 
   4   5   2        2.09        0.89      2.04 o 
  -4   6   2        0.99       -2.17      2.17 o 
  -3   6   2        0.12       -1.02      1.53 o 
  -2   6   2        6.40        7.15      0.38 o 
  -1   6   2      379.18      424.14      3.45 o 
   0   6   2      135.32      146.03      5.43 o 
   1   6   2      687.91      655.00      4.47 o 
   2   6   2        5.07        4.22      0.38 o 
   3   6   2        0.48        0.64      1.53 o 
   4   6   2        6.03        6.52      0.64 o 
  -4   7   2        0.04        0.00      0.51 o 
  -3   7   2       28.39       26.70      1.15 o 
  -2   7   2       16.53       13.80      0.51 o 
  -1   7   2       44.87       46.89      1.66 o 
   0   7   2       10.06       14.45      0.38 o 
   1   7   2       34.61       33.98      1.15 o 
   2   7   2        0.01        0.77      1.28 o 
   3   7   2        4.94        6.00      0.51 o 
   4   7   2        0.16       -2.17      2.17 o 
  -4   8   2        0.30        0.38      1.79 o 
  -3   8   2        0.36        0.89      1.53 o 
  -2   8   2       52.13       47.40      1.92 o 
  -1   8   2        8.03        6.77      0.38 o 
   0   8   2        3.28        2.06      1.34 o 
   1   8   2       15.10       11.63      0.38 o 
   2   8   2       43.10       42.67      1.92 o 
   3   8   2        5.53        7.03      0.77 o 
   4   8   2        0.14        0.13      2.04 o 
  -4   9   2        0.02        0.38      2.04 o 
  -2   9   2       50.11       43.18      1.92 o 
  -1   9   2        0.34       -1.15      1.15 o 
   0   9   2       76.93       85.66      2.43 o 
   1   9   2       81.36       73.33      2.17 o 
   2   9   2       11.54       12.26      0.51 o 
   3   9   2        3.85        7.54      0.89 o 
   4   9   2        0.49        0.64      2.30 o 
  -4  10   2        7.73        6.52      0.64 o 
  -3  10   2       19.25       30.15      1.02 o 
  -2  10   2       74.89       56.34      2.17 o 
  -1  10   2       31.36       31.04      1.28 o 
   0  10   2       57.82       54.59      1.53 o 
   1  10   2       47.20       41.26      1.79 o 
   2  10   2       75.31       71.16      2.56 o 
   3  10   2       21.98       27.59      1.53 o 
  -3  11   2       59.99       82.15      3.70 o 
  -2  11   2        0.13       -1.53      1.53 o 
  -1  11   2       14.29       11.75      0.51 o 
   0  11   2        0.44       -0.64      1.15 o 
   1  11   2      168.10      159.69      3.19 o 
   2  11   2       79.72       74.99      2.68 o 
   3  11   2      115.91      143.72      6.26 o 
  -3  12   2        2.64        0.89      2.04 o 
  -2  12   2        0.19        0.64      1.66 o 
  -1  12   2        0.67        0.64      1.53 o 
   0  12   2       74.44       79.46      1.81 o 
   1  12   2        0.00       -1.53      1.53 o 
   2  12   2       20.37       20.70      0.64 o 
   3  12   2       13.41       10.99      0.64 o 
  -3  13   2        1.23        0.77      2.17 o 
  -2  13   2        1.94        2.94      0.51 o 
  -1  13   2       30.68       23.63      1.15 o 
   0  13   2        1.22        1.18      1.02 o 
   1  13   2       25.67       25.42      1.02 o 
   2  13   2        2.89        3.32      3.45 o 
   3  13   2        0.98       -0.26      2.04 o 
  -3  14   2        1.04        3.19      2.04 o 
  -2  14   2       35.00       45.22      2.04 o 
  -1  14   2        2.41        1.79      0.51 o 
   0  14   2       21.71       24.40      2.81 o 
   1  14   2        9.24       11.63      0.51 o 
   2  14   2        0.10       -1.79      1.79 o 
  -2  15   2       28.34       27.08      1.28 o 
  -1  15   2       56.29       61.45      2.56 o 
   0  15   2        0.47        1.30      1.22 o 
   1  15   2        2.11       -0.51      1.79 o 
   2  15   2        0.05       -1.92      1.92 o 
  -2  16   2        0.01        0.89      0.51 o 
  -1  16   2       33.20       36.15      1.41 o 
   0  16   2        0.21        1.12      0.51 o 
   1  16   2       19.62       18.40      0.64 o 
  -1  17   2        1.56        2.94      1.92 o 
   0  17   2       28.70       39.77      2.56 o 
  -4   0   3        7.35        9.84      0.64 o 
  -3   0   3      341.11      284.89      3.83 o 
  -2   0   3        0.87       -1.28      1.28 o 
  -1   0   3     1752.09     1901.11      6.00 o 
   0   0   3      219.62      230.62      2.30 o 
   1   0   3       16.04       20.57      0.89 o 
   2   0   3       25.61       30.92      1.28 o 
   3   0   3       82.77       81.38      2.56 o 
   4   0   3       80.37       90.19      3.96 o 
  -4   1   3        0.04       -1.53      2.04 o 
  -3   1   3        0.27        1.15      0.38 o 
  -2   1   3      197.73      198.66      2.68 o 
  -1   1   3      102.38      121.75      1.79 o 
   0   1   3       96.65      132.42      1.26 o 
   1   1   3       12.27        7.67      0.38 o 
   2   1   3       13.09       11.50      0.38 o 
   3   1   3       37.34       39.73      1.53 o 
   4   1   3       18.33       17.25      0.77 o 
  -4   2   3        4.64        3.83      0.51 o 
  -3   2   3        7.96        9.07      0.51 o 
  -2   2   3       44.28       51.10      1.66 o 
  -1   2   3        0.01        1.79      1.02 o 
   0   2   3      321.48      380.26      1.90 o 
   1   2   3      359.08      326.79      2.94 o 
   2   2   3       13.90       17.50      0.77 o 
   3   2   3       50.28       47.40      2.04 o 
   4   2   3        1.01       -0.13      2.17 o 
  -4   3   3        1.03        3.32      1.92 o 
  -3   3   3       18.59       19.04      1.02 o 
  -2   3   3        0.07        0.89      1.15 o 
  -1   3   3        2.80       -1.15      1.15 o 
   0   3   3     1505.84     1947.55     27.85 o 
   1   3   3      220.04      208.62      2.56 o 
   2   3   3        2.74        5.24      0.38 o 
   3   3   3        0.59        1.41      1.53 o 
   4   3   3        0.26       -0.77      2.04 o 
  -4   4   3       19.10       18.27      0.77 o 
  -3   4   3        1.57        2.56      1.53 o 
  -2   4   3       46.91       49.06      1.66 o 
  -1   4   3      545.72      675.82      4.09 o 
   0   4   3       60.65       63.83      1.26 o 
   1   4   3      141.78      133.38      2.17 o 
   2   4   3        0.09       -1.28      1.28 o 
   3   4   3        0.37       -1.66      1.66 o 
   4   4   3        0.40        1.41      1.92 o 
  -4   5   3       56.33       63.88      2.56 o 
  -3   5   3       79.14       79.46      2.56 o 
  -2   5   3       13.63       14.82      0.64 o 
  -1   5   3        5.35        4.34      0.38 o 
   1   5   3      355.69      345.96      3.32 o 
   2   5   3       24.14       21.21      1.02 o 
   3   5   3       24.56       23.51      0.89 o 
   4   5   3        0.22        1.79      1.92 o 
  -4   6   3       88.37       89.43      3.32 o 
  -3   6   3        3.17        1.92      1.66 o 
  -2   6   3        2.84       -0.38      1.41 o 
  -1   6   3        0.10       -0.26      1.15 o 
   0   6   3      195.11      245.88     16.99 o 
   1   6   3       23.58       15.84      0.51 o 
   2   6   3      147.02      127.63      2.68 o 
   3   6   3        2.43        2.81      0.51 o 
   4   6   3        0.18        0.64      2.04 o 
  -4   7   3        0.78       -2.04      2.04 o 
  -3   7   3        0.07        0.77      1.53 o 
  -2   7   3       69.07       68.60      2.04 o 
  -1   7   3      151.89      145.77      2.43 o 
   0   7   3      233.20      281.69     14.63 o 
   1   7   3        5.33        4.73      0.38 o 
   2   7   3       14.00       15.33      0.77 o 
   3   7   3        4.68        4.73      0.77 o 
   4   7   3        0.01       -2.04      2.04 o 
  -4   8   3        0.88        0.51      1.92 o 
  -3   8   3        2.41       -0.89      1.79 o 
  -2   8   3        0.95       -1.41      1.41 o 
  -1   8   3       54.58       57.49      1.79 o 
   0   8   3        1.33        1.42      0.36 o 
   1   8   3        2.57        2.17      0.38 o 
   2   8   3        5.71        5.11      0.51 o 
   3   8   3       17.57       24.78      0.89 o 
   4   8   3        0.60       -2.04      2.17 o 
  -4   9   3        3.17        3.32      2.17 o 
  -3   9   3        0.45        1.28      2.68 o 
  -2   9   3       18.44       19.67      0.64 o 
  -1   9   3       72.61       66.43      2.04 o 
   0   9   3       47.15       41.23      1.22 o 
   1   9   3        8.69        8.69      0.38 o 
   2   9   3       23.05       21.85      1.02 o 
   3   9   3        2.79        3.45      3.19 o 
  -4  10   3        0.07        2.17      2.17 o 
  -3  10   3       13.56       18.65      1.02 o 
  -2  10   3       24.81       25.04      1.02 o 
  -1  10   3      141.24      106.93      2.56 o 
   0  10   3       24.98       24.35      0.72 o 
   1  10   3       28.67       24.91      0.89 o 
   2  10   3       28.45       24.02      1.15 o 
   3  10   3        9.36       11.24      1.02 o 
  -3  11   3        0.05        1.28      3.19 o 
  -2  11   3      163.77      143.21      3.19 o 
  -1  11   3       12.34       12.52      0.51 o 
   0  11   3       63.42       54.97      2.75 o 
   1  11   3        0.04        1.15      1.41 o 
   2  11   3       36.90       34.62      1.53 o 
   3  11   3       36.98       33.47      1.53 o 
  -3  12   3       17.44       13.41      0.64 o 
  -2  12   3       11.51       11.11      0.51 o 
  -1  12   3        0.09       -0.77      1.53 o 
   0  12   3        2.11       -1.08      1.08 o 
   1  12   3       45.09       44.46      2.04 o 
   2  12   3        0.01       -1.79      1.79 o 
   3  12   3        0.60        0.64      2.04 o 
  -3  13   3        4.87        5.11      0.64 o 
  -2  13   3        0.70        1.53      1.66 o 
  -1  13   3        5.36        5.62      0.51 o 
   0  13   3        7.56        8.51      0.36 o 
   1  13   3        0.92        1.41      0.51 o 
   2  13   3       14.57       16.22      1.15 o 
  -2  14   3        0.94        1.79      1.79 o 
  -1  14   3       51.10       49.19      2.04 o 
   0  14   3        0.20        0.08      1.13 o 
   1  14   3       17.28       21.97      0.77 o 
   2  14   3        3.04        2.30      0.51 o 
  -2  15   3        0.31        1.28      1.79 o 
  -1  15   3       22.39       25.17      0.89 o 
   0  15   3       82.82       84.51      2.17 o 
   1  15   3        0.10       -0.51      0.51 o 
   2  15   3        4.24        1.92      1.92 o 
  -1  16   3        0.13        0.13      1.92 o 
   0  16   3       23.15       25.57      1.60 o 
   1  16   3        2.15       -0.77      2.04 o 
   0  17   3        0.04        2.18      1.31 o 
  -4   0   4        3.49        1.92      2.30 o 
  -3   0   4       35.83       32.96      1.41 o 
  -2   0   4      480.05      449.06      3.96 o 
  -1   0   4      149.97      166.34      2.17 o 
   0   0   4      896.07     1056.98     16.61 o 
   1   0   4       30.41       31.04      1.41 o 
   2   0   4       46.94       51.61      1.92 o 
   3   0   4       15.81       14.82      0.77 o 
   4   0   4        7.53        8.56      0.64 o 
  -4   1   4        1.44        1.66      2.17 o 
  -3   1   4        1.38        0.77      1.53 o 
  -2   1   4       15.62       16.86      0.77 o 
  -1   1   4      473.87      514.59      3.58 o 
   0   1   4       83.61       97.88      1.53 o 
   1   1   4      227.45      234.30      2.68 o 
   2   1   4       26.99       25.04      1.15 o 
   3   1   4        0.26        1.66      1.53 o 
   4   1   4        9.02        8.18      0.64 o 
  -4   2   4        0.69        0.77      1.92 o 
  -3   2   4        1.45        1.79      0.38 o 
  -2   2   4      226.92      234.43      3.07 o 
  -1   2   4       84.56      110.64      2.04 o 
   0   2   4       67.65       78.12      3.83 o 
   1   2   4        5.68        8.30      0.38 o 
   2   2   4       15.47       10.86      0.51 o 
   3   2   4        3.11        2.94      1.66 o 
   4   2   4        7.12        6.64      0.64 o 
  -4   3   4        1.47        1.28      0.64 o 
  -3   3   4        0.02        0.64      1.53 o 
  -2   3   4       49.68       52.12      1.79 o 
  -1   3   4        0.21       -1.15      1.15 o 
   1   3   4      628.74      607.85      4.34 o 
   2   3   4       13.45       12.26      0.51 o 
   3   3   4        2.20        1.28      0.51 o 
   4   3   4        0.73        1.79      2.04 o 
  -4   4   4        8.64        9.84      0.64 o 
  -3   4   4       80.33       77.42      2.56 o 
  -2   4   4       31.39       33.73      1.41 o 
  -1   4   4       93.78      111.66      2.04 o 
   0   4   4      114.66      122.50      2.36 o 
   1   4   4       19.77       16.48      0.77 o 
   2   4   4       77.04       76.14      2.17 o 
   3   4   4        0.53        2.43      1.53 o 
   4   4   4        0.58       -0.13      2.04 o 
  -4   5   4      121.72      118.04      3.70 o 
  -3   5   4       53.48       51.74      2.04 o 
  -2   5   4      330.53      344.17      3.83 o 
  -1   5   4        7.29        9.07      0.38 o 
   0   5   4        8.75       10.47      0.57 o 
   1   5   4       36.87       36.54      1.53 o 
   2   5   4       92.02       89.81      2.43 o 
   3   5   4       19.90       17.89      0.89 o 
   4   5   4        5.30        5.11      0.64 o 
  -4   6   4        5.35        5.88      0.64 o 
  -3   6   4      388.51      387.86      4.85 o 
  -2   6   4       12.48       13.41      0.51 o 
  -1   6   4       26.15       26.70      1.15 o 
   0   6   4       33.09       31.24      0.90 o 
   1   6   4        5.27        5.37      0.38 o 
   2   6   4        6.56        7.41      0.51 o 
   3   6   4       19.08       19.42      0.89 o 
   4   6   4        3.99        5.11      0.64 o 
  -4   7   4       17.39       15.71      0.64 o 
  -3   7   4        4.55        4.98      0.51 o 
  -2   7   4        1.24        1.66      0.38 o 
  -1   7   4       95.87      102.20      2.17 o 
   0   7   4      113.94      122.51      3.83 o 
   1   7   4      117.24      116.00      2.43 o 
   2   7   4        1.75        2.43      1.41 o 
   3   7   4        3.16        0.13      3.07 o 
  -4   8   4       10.89       10.09      0.64 o 
  -3   8   4        0.49       -2.17      2.81 o 
  -2   8   4       42.75       41.90      1.66 o 
  -1   8   4        2.53        0.89      1.28 o 
   0   8   4        5.60        7.55      0.27 o 
   1   8   4        8.97        8.43      0.38 o 
   2   8   4        0.60        0.64      1.53 o 
   3   8   4        0.89       -0.64      2.94 o 
  -4   9   4        1.50        1.15      0.64 o 
  -3   9   4       14.12       19.93      1.02 o 
  -2   9   4        0.32       -0.26      1.53 o 
  -1   9   4       37.09       35.64      1.53 o 
   0   9   4       85.58       86.76      1.67 o 
   1   9   4       57.12       55.96      2.17 o 
   2   9   4        0.01       -0.38      1.53 o 
   3   9   4        3.64        5.11      3.32 o 
  -3  10   4        0.03       -1.28      3.07 o 
  -2  10   4        4.26        2.68      1.53 o 
  -1  10   4        8.66        9.96      0.51 o 
   0  10   4      113.79      102.66      5.17 o 
   1  10   4        1.02        2.43      1.41 o 
   2  10   4       28.19       22.10      1.02 o 
   3  10   4        8.90        8.69      0.64 o 
  -3  11   4        7.18       10.99      1.02 o 
  -2  11   4        4.16        3.45      0.51 o 
  -1  11   4      220.48      183.07      3.45 o 
   0  11   4       32.78       31.87      1.79 o 
   1  11   4       70.91       61.45      2.30 o 
   2  11   4        0.12        2.04      1.66 o 
   3  11   4        6.47        6.00      0.64 o 
  -3  12   4        0.37       -0.89      1.92 o 
  -2  12   4        9.57        7.28      0.51 o 
  -1  12   4       30.00       28.87      1.28 o 
   0  12   4        0.06        1.32      1.04 o 
   1  12   4        0.17       -0.38      1.41 o 
   2  12   4        5.48        6.90      0.51 o 
  -3  13   4        0.42        2.04      1.92 o 
  -2  13   4        5.81        2.30      1.79 o 
  -1  13   4        0.03       -0.13      1.53 o 
   0  13   4        5.99        7.49      0.36 o 
   1  13   4        0.34       -0.51      1.66 o 
   2  13   4        1.65       -1.66      1.92 o 
  -2  14   4        1.52        1.79      0.51 o 
  -1  14   4        0.58        1.02      1.66 o 
   0  14   4       28.87       32.90      0.90 o 
   1  14   4        1.30        0.89      1.92 o 
   2  14   4       11.09       11.75      0.64 o 
  -2  15   4       16.71       16.99      0.77 o 
  -1  15   4        1.81        0.51      1.92 o 
   0  15   4       16.76       18.09      0.58 o 
   1  15   4       54.31       52.38      2.30 o 
  -1  16   4       33.94       30.66      1.28 o 
   0  16   4        0.80        1.00      1.31 o 
   1  16   4        9.16       11.11      0.64 o 
  -4   0   5        2.17        0.77      2.30 o 
  -3   0   5       31.38       35.00      1.28 o 
  -2   0   5       51.37       47.65      1.79 o 
  -1   0   5      272.48      291.79      3.07 o 
   0   0   5      498.29      578.66      2.89 o 
   1   0   5      254.02      263.30      3.19 o 
   2   0   5       54.15       51.61      2.04 o 
   3   0   5       44.71       44.71      1.66 o 
   4   0   5        3.15        3.19      0.64 o 
  -4   1   5       18.28       19.42      0.77 o 
  -3   1   5        1.50        1.41      0.51 o 
  -2   1   5        0.91        2.30      0.38 o 
  -1   1   5        0.69        0.26      1.15 o 
   0   1   5      168.33      198.47      1.81 o 
   1   1   5        7.03        9.84      0.38 o 
   2   1   5       38.30       35.39      1.41 o 
   3   1   5        1.07       -1.15      1.79 o 
   4   1   5        0.32       -2.17      2.17 o 
  -4   2   5        0.04        1.79      1.92 o 
  -3   2   5        0.17       -1.15      1.53 o 
  -2   2   5        4.72        6.00      0.38 o 
  -1   2   5      578.92      636.60      4.47 o 
   0   2   5        4.89        6.16      0.38 o 
   1   2   5       19.75       20.06      0.77 o 
   2   2   5        3.70        3.83      0.38 o 
   3   2   5        1.26        2.17      2.30 o 
   4   2   5        0.04       -0.26      2.17 o 
  -4   3   5       59.63       62.34      2.68 o 
  -3   3   5       32.28       27.34      1.28 o 
  -2   3   5       51.35       50.97      1.92 o 
  -1   3   5        8.61       11.37      0.38 o 
   0   3   5       11.63       13.99      0.45 o 
   1   3   5       30.51       31.94      1.28 o 
   2   3   5       51.55       48.67      2.04 o 
   3   3   5        2.54       -2.56      2.56 o 
   4   3   5        0.23        1.79      2.04 o 
  -4   4   5        9.89       10.35      0.64 o 
  -3   4   5       68.70       64.26      2.43 o 
  -2   4   5       74.55       66.94      2.04 o 
  -1   4   5       35.67       35.77      1.53 o 
   0   4   5       36.43       44.93      1.22 o 
   1   4   5       17.95       16.86      0.64 o 
   2   4   5       13.55       13.41      0.64 o 
   3   4   5       31.61       43.18      2.04 o 
   4   4   5        0.02       -2.17      2.17 o 
  -4   5   5        0.03       -0.26      2.17 o 
  -3   5   5      208.92      226.12      3.96 o 
  -2   5   5        0.73        0.77      1.41 o 
  -1   5   5      923.95      937.84      5.75 o 
   0   5   5        2.08        2.94      0.70 o 
   1   5   5       79.14       78.82      2.04 o 
   2   5   5        4.92        2.94      0.38 o 
   3   5   5        9.60       13.16      0.77 o 
  -4   6   5       20.08       19.55      0.77 o 
  -3   6   5        0.20        0.00      1.66 o 
  -2   6   5      739.48      715.30      5.88 o 
  -1   6   5        0.15        0.77      1.15 o 
   0   6   5       46.60       49.08      1.31 o 
   1   6   5       12.24       11.75      0.51 o 
   2   6   5        0.00        0.51      0.38 o 
   3   6   5       13.87       19.04      0.89 o 
  -4   7   5       30.19       30.28      1.28 o 
  -3   7   5        8.46       10.09      0.77 o 
  -2   7   5      101.30       97.35      2.56 o 
  -1   7   5       31.72       34.75      1.41 o 
   0   7   5       32.23       32.38      1.02 o 
   1   7   5       13.11       13.80      0.51 o 
   2   7   5        7.37        6.26      0.51 o 
   3   7   5        0.00       -1.79      2.94 o 
  -4   8   5        0.02       -0.13      2.04 o 
  -3   8   5       34.85       43.95      2.04 o 
  -2   8   5        7.44        6.39      0.51 o 
  -1   8   5       77.93       70.78      2.17 o 
   0   8   5        0.04        1.60      0.90 o 
   1   8   5        0.14        1.15      1.41 o 
   2   8   5        7.67        8.05      0.51 o 
   3   8   5        1.39        0.89      0.51 o 
  -3   9   5        5.04        6.64      0.89 o 
  -2   9   5       15.12       15.07      0.77 o 
  -1   9   5        3.97        7.67      0.38 o 
   0   9   5       48.45       48.25      2.04 o 
   1   9   5       46.96       49.31      1.92 o 
   2   9   5       15.45       14.44      0.64 o 
   3   9   5        0.02       -0.77      2.04 o 
  -3  10   5        2.16        2.94      3.32 o 
  -2  10   5        0.49        1.15      1.53 o 
  -1  10   5        0.09       -0.64      1.41 o 
   0  10   5        0.37        0.38      0.99 o 
   1  10   5       56.74       57.62      2.30 o 
   2  10   5        1.40        1.79      0.51 o 
   3  10   5       18.00       18.40      0.77 o 
  -3  11   5        0.50        3.19      1.92 o 
  -2  11   5        9.40        7.79      0.51 o 
  -1  11   5        7.44        2.56      1.66 o 
   0  11   5      114.04      100.59      7.03 o 
   1  11   5       30.73       26.83      1.02 o 
   2  11   5       28.67       25.17      1.02 o 
  -3  12   5       15.13       17.37      0.77 o 
  -2  12   5        2.78        3.83      0.51 o 
  -1  12   5        1.09        1.66      1.53 o 
   0  12   5       40.57       37.62      2.17 o 
   1  12   5        0.00       -1.66      1.66 o 
   2  12   5        2.84        1.41      1.92 o 
  -2  13   5        0.68        1.02      1.79 o 
  -1  13   5        1.26       -0.77      1.66 o 
   0  13   5        2.86        1.53      1.17 o 
   1  13   5        3.96        2.81      1.92 o 
   2  13   5        0.18       -0.89      1.92 o 
  -2  14   5        1.06        0.89      0.51 o 
  -1  14   5        2.19        1.28      1.79 o 
   0  14   5        0.36        0.13      1.17 o 
   1  14   5        7.15        8.56      0.64 o 
  -1  15   5       30.66       33.73      1.53 o 
   0  15   5        1.76        2.67      1.09 o 
   1  15   5       13.30       11.63      0.64 o 
  -4   0   6       35.12       41.01      1.79 o 
  -3   0   6        2.46        2.68      1.66 o 
  -2   0   6       93.91       84.70      2.17 o 
  -1   0   6        4.82        7.92      0.38 o 
   0   0   6      166.16      181.61      1.90 o 
   1   0   6      222.83      230.47      3.32 o 
   2   0   6       57.39       63.37      2.30 o 
   3   0   6       15.81       16.74      0.77 o 
  -4   1   6        0.03       -0.26      0.64 o 
  -3   1   6       34.30       35.52      1.28 o 
  -2   1   6       12.68       11.11      0.51 o 
  -1   1   6        0.82        1.28      1.15 o 
   0   1   6       32.31       30.50      0.95 o 
   1   1   6        0.10       -0.26      1.28 o 
   2   1   6        8.85       10.22      0.51 o 
   3   1   6        3.21        2.56      2.43 o 
  -4   2   6        4.54        2.43      2.04 o 
  -3   2   6        1.58        2.04      0.51 o 
  -2   2   6        3.09        2.81      0.38 o 
  -1   2   6       54.64       55.70      1.79 o 
   0   2   6      194.03      214.46      5.69 o 
   1   2   6        0.01        0.26      1.15 o 
   2   2   6        2.08        1.66      1.41 o 
   3   2   6        0.93        0.51      2.30 o 
  -4   3   6        3.02        2.43      2.04 o 
  -3   3   6      165.18      152.67      3.32 o 
  -2   3   6       80.75       75.63      2.30 o 
  -1   3   6      123.09      115.49      2.43 o 
   0   3   6        0.43        0.61      0.36 o 
   1   3   6       42.13       44.08      1.79 o 
   2   3   6        5.88        4.60      0.51 o 
   3   3   6        0.34       -2.56      2.56 o 
  -4   4   6        1.88        0.64      1.92 o 
  -3   4   6        0.16       -1.66      1.66 o 
  -2   4   6      168.21      159.82      3.07 o 
  -1   4   6        0.05       -0.13      1.15 o 
   0   4   6       15.00       16.30      0.54 o 
   1   4   6       25.50       27.47      1.15 o 
   2   4   6        6.50        6.77      0.51 o 
   3   4   6        0.07        1.15      2.43 o 
  -4   5   6        0.26        1.79      2.17 o 
  -3   5   6        0.00        0.89      1.66 o 
  -2   5   6      269.00      259.60      3.83 o 
  -1   5   6       93.98       84.45      2.30 o 
   0   5   6      870.00      892.67     26.76 o 
   1   5   6        0.14       -0.64      1.28 o 
   2   5   6       55.07       53.02      2.17 o 
   3   5   6        0.80       -2.68      2.68 o 
  -4   6   6        2.22        1.66      0.64 o 
  -3   6   6        5.74        9.07      0.77 o 
  -2   6   6        2.36        1.92      1.53 o 
  -1   6   6      522.21      488.53      4.73 o 
   0   6   6       93.99      101.90      1.81 o 
   1   6   6       67.83       63.49      2.17 o 
   2   6   6        0.04        1.92      1.53 o 
   3   6   6        1.75       -0.64      1.92 o 
  -4   7   6        3.08        4.34      0.64 o 
  -3   7   6       65.74       95.05      3.96 o 
  -2   7   6        0.01       -0.64      1.53 o 
  -1   7   6      230.53      218.20      3.45 o 
   0   7   6       43.20       43.25      3.64 o 
   1   7   6        3.16        3.32      0.38 o 
   2   7   6        0.09        1.53      1.53 o 
   3   7   6        0.08        1.02      1.92 o 
  -3   8   6        1.89        3.96      2.81 o 
  -2   8   6       58.54       51.10      2.17 o 
  -1   8   6       53.02       54.55      2.04 o 
   0   8   6       14.24       12.65      0.70 o 
   1   8   6        0.14        2.17      1.41 o 
   2   8   6        0.79        0.51      1.66 o 
   3   8   6        0.87       -0.64      2.04 o 
  -3   9   6        0.57        2.17      3.19 o 
  -2   9   6        2.16        0.77      1.53 o 
  -1   9   6       10.56       13.41      0.51 o 
   0   9   6       10.02       12.94      0.43 o 
   1   9   6       35.29       33.47      1.41 o 
   2   9   6        7.98        8.18      0.51 o 
   3   9   6        1.74        2.30      1.92 o 
  -3  10   6        1.90       -1.79      1.92 o 
  -2  10   6        5.94        8.94      0.51 o 
  -1  10   6        4.03        4.98      0.51 o 
   0  10   6        0.05        1.23      1.04 o 
   1  10   6        2.33        2.30      1.53 o 
   2  10   6       16.34       16.35      0.77 o 
  -3  11   6       21.80       23.12      1.02 o 
  -2  11   6        0.41        0.64      1.66 o 
  -1  11   6        3.48       -0.26      1.53 o 
   0  11   6        3.97        2.75      1.85 o 
   1  11   6       19.57       17.89      0.89 o 
   2  11   6       19.77       17.12      0.77 o 
  -2  12   6       37.48       37.05      1.53 o 
  -1  12   6        4.25        1.66      1.79 o 
   0  12   6        0.08        0.13      1.17 o 
   1  12   6       22.55       17.37      0.89 o 
   2  12   6        0.21       -1.66      1.92 o 
  -2  13   6        0.12       -0.13      1.79 o 
  -1  13   6        0.39       -0.89      1.79 o 
   0  13   6        0.00       -0.88      1.22 o 
   1  13   6        5.67        4.85      0.51 o 
  -1  14   6        7.17        7.28      0.51 o 
   0  14   6        0.01        1.05      1.34 o 
   1  14   6        0.68        0.00      2.17 o 
  -1  15   6       11.65        8.69      0.64 o 
   0  15   6       27.95       33.22      0.95 o 
  -4   0   7        0.04        0.89      1.92 o 
  -3   0   7       50.57       46.37      1.92 o 
  -2   0   7        5.67        6.52      0.38 o 
  -1   0   7       67.01       64.64      2.04 o 
   0   0   7        2.46        1.86      0.85 o 
   1   0   7       72.86       77.93      2.30 o 
   2   0   7       27.30       26.06      1.02 o 
   3   0   7        4.48        4.73      0.51 o 
  -4   1   7        1.40       -0.26      2.17 o 
  -3   1   7       16.42       18.27      0.77 o 
  -2   1   7       77.94       65.92      2.30 o 
  -1   1   7       82.26       75.76      2.17 o 
   0   1   7       14.19       14.07      1.09 o 
   1   1   7        3.83        4.34      0.38 o 
   2   1   7        3.88        3.96      0.51 o 
   3   1   7        7.82       10.09      0.64 o 
  -4   2   7       22.06       20.44      0.64 o 
  -3   2   7       14.82       15.07      0.77 o 
  -2   2   7        4.71        3.83      0.38 o 
  -1   2   7        0.59        2.30      1.28 o 
   0   2   7       44.92       50.94      2.87 o 
   1   2   7       10.12       10.73      0.38 o 
   2   2   7        0.67        1.02      1.53 o 
   3   2   7        2.00        0.26      1.92 o 
  -4   3   7        0.26        0.51      1.92 o 
  -3   3   7       28.24       32.71      1.53 o 
  -2   3   7      166.77      152.41      3.07 o 
  -1   3   7       82.78       84.70      2.30 o 
   0   3   7       37.36       36.22      1.41 o 
   1   3   7        5.86        6.26      0.38 o 
   2   3   7       11.20       11.50      0.51 o 
   3   3   7        0.21       -1.92      1.92 o 
  -4   4   7        6.30        5.24      0.64 o 
  -3   4   7        0.02        3.07      2.43 o 
  -2   4   7       13.13       13.41      0.64 o 
  -1   4   7      217.92      212.46      3.32 o 
   0   4   7       25.71       25.99      2.17 o 
   1   4   7       88.77       91.98      2.56 o 
   2   4   7       22.46       25.30      1.02 o 
   3   4   7        2.87        3.19      2.04 o 
  -4   5   7        7.95        6.13      0.64 o 
  -3   5   7        7.57       11.63      0.77 o 
  -2   5   7       14.02       12.14      0.64 o 
  -1   5   7      202.13      184.99      3.19 o 
   0   5   7      104.27       97.11      5.11 o 
   1   5   7      252.79      250.14      3.96 o 
   2   5   7       16.79       14.82      0.64 o 
   3   5   7       18.19       15.07      0.64 o 
  -4   6   7        3.28        2.43      2.17 o 
  -3   6   7       19.56       25.93      1.15 o 
  -2   6   7        0.52        2.68      1.53 o 
  -1   6   7       13.04       14.95      0.64 o 
   0   6   7      170.68      162.18      3.32 o 
   1   6   7      194.20      201.60      3.58 o 
   2   6   7       48.42       45.99      1.92 o 
   3   6   7        3.21        0.51      2.17 o 
  -3   7   7        3.89        4.34      2.68 o 
  -2   7   7       38.78       36.92      1.53 o 
  -1   7   7        9.15       10.48      0.51 o 
   0   7   7      140.21      138.70     11.50 o 
   1   7   7        3.48        2.17      1.66 o 
   2   7   7        4.43        4.47      0.51 o 
   3   7   7        0.24        0.26      2.04 o 
  -3   8   7        0.87        0.26      1.92 o 
  -2   8   7        7.83        7.28      0.51 o 
  -1   8   7       61.93       63.49      2.43 o 
   0   8   7       67.73       68.72      3.51 o 
   1   8   7        0.74        2.43      1.53 o 
   2   8   7        0.76       -1.15      1.92 o 
  -3   9   7       57.05       71.16      2.68 o 
  -2   9   7        0.02        1.28      1.66 o 
  -1   9   7        0.32        0.26      1.41 o 
   0   9   7       10.24       13.83      1.09 o 
   1   9   7        1.53        2.17      1.66 o 
   2   9   7        9.49        9.71      0.64 o 
  -3  10   7       19.56       18.27      1.15 o 
  -2  10   7        9.88        8.82      0.51 o 
  -1  10   7        4.35        3.07      1.79 o 
   0  10   7        0.93        1.71      1.16 o 
   1  10   7        0.07        2.17      1.53 o 
   2  10   7        0.31       -0.51      1.92 o 
  -2  11   7       34.49       40.88      1.92 o 
  -1  11   7        7.31        6.39      0.51 o 
   0  11   7        0.35        1.23      0.49 o 
   1  11   7        1.58        2.56      1.79 o 
   2  11   7        1.01       -0.89      2.04 o 
  -2  12   7        0.24        2.43      1.79 o 
  -1  12   7       39.04       33.73      1.66 o 
   0  12   7        5.53        5.59      0.45 o 
   1  12   7        0.00        1.79      1.79 o 
  -1  13   7        0.07        1.79      1.92 o 
   0  13   7        0.50        0.76      0.89 o 
   1  13   7        0.02       -0.89      1.92 o 
  -1  14   7       34.94       41.01      1.79 o 
   0  14   7       11.77       11.70      0.45 o 
  -4   0   8        0.07        0.89      2.04 o 
  -3   0   8        8.50       10.09      0.77 o 
  -2   0   8       12.73       10.35      0.51 o 
  -1   0   8        0.47       -1.53      1.53 o 
   0   0   8       23.06       19.68      0.52 o 
   1   0   8       26.89       25.81      1.02 o 
   2   0   8        7.33        7.28      0.51 o 
   3   0   8        1.19       -1.79      2.17 o 
  -4   1   8        0.80       -1.02      2.17 o 
  -3   1   8        0.00        2.56      2.17 o 
  -2   1   8       49.93       43.05      1.79 o 
  -1   1   8      126.72      102.97      2.56 o 
   0   1   8       59.00       57.65      4.73 o 
   1   1   8       16.24       17.50      0.64 o 
   2   1   8        0.02       -1.66      1.66 o 
   3   1   8        0.51        1.92      2.04 o 
  -4   2   8        1.04        0.77      0.64 o 
  -3   2   8       26.47       30.92      1.28 o 
  -2   2   8        1.20       -0.77      1.53 o 
  -1   2   8       27.54       25.04      0.77 o 
   0   2   8        5.77        7.43      0.38 o 
   1   2   8        2.57        0.77      1.53 o 
   2   2   8        1.19        1.02      1.66 o 
   3   2   8        0.29        0.38      2.04 o 
  -3   3   8        0.53        2.04      2.30 o 
  -2   3   8       72.06       67.84      2.56 o 
  -1   3   8       47.35       49.57      2.04 o 
   0   3   8       75.54       77.53      3.64 o 
   1   3   8        5.31        6.00      0.51 o 
   2   3   8       13.80       15.59      0.64 o 
   3   3   8        0.03        0.77      2.04 o 
  -3   4   8        5.61        6.90      0.77 o 
  -2   4   8        0.71        1.66      1.53 o 
  -1   4   8        7.15        6.26      0.51 o 
   0   4   8      110.97      110.82      2.43 o 
   1   4   8       10.69       11.88      0.51 o 
   2   4   8       47.73       43.18      1.92 o 
  -3   5   8        6.40        8.18      0.77 o 
  -2   5   8       41.91       40.50      1.92 o 
  -1   5   8       72.73       64.64      2.30 o 
   0   5   8       56.64       53.16      1.54 o 
   1   5   8       55.59       50.21      2.43 o 
   2   5   8       26.88       27.34      1.15 o 
  -3   6   8        7.10        7.15      0.64 o 
  -2   6   8       17.49       12.14      0.51 o 
  -1   6   8        0.03       -1.53      1.53 o 
   0   6   8        8.75        9.92      0.45 o 
   1   6   8       37.83       36.92      1.41 o 
   2   6   8      101.26      101.18      3.32 o 
  -3   7   8       16.87       15.59      0.77 o 
  -2   7   8        1.10        0.38      1.66 o 
  -1   7   8        1.00        0.26      1.53 o 
   0   7   8       28.13       31.43      0.89 o 
   1   7   8       42.46       46.63      1.79 o 
   2   7   8        2.15        3.07      2.04 o 
  -3   8   8        8.99        8.43      0.64 o 
  -2   8   8        3.84        6.52      0.51 o 
  -1   8   8        2.17        2.04      1.53 o 
   0   8   8       28.33       30.06      2.43 o 
   1   8   8       28.02       27.21      1.15 o 
   2   8   8        1.33       -1.53      2.04 o 
  -3   9   8       11.99       11.63      0.64 o 
  -2   9   8      121.23      121.11      3.32 o 
  -1   9   8        0.68       -1.28      1.66 o 
   0   9   8        1.73        1.92      1.17 o 
   1   9   8        5.17        5.49      0.51 o 
   2   9   8        0.01       -0.51      1.92 o 
  -2  10   8        7.24        4.98      0.64 o 
  -1  10   8       27.14       28.23      1.28 o 
   0  10   8        1.66        1.92      0.36 o 
   1  10   8        1.93        2.81      0.51 o 
  -2  11   8        0.45        0.77      1.92 o 
  -1  11   8       34.50       38.84      1.53 o 
   0  11   8       12.60       12.03      1.60 o 
   1  11   8        2.36        3.07      0.51 o 
  -1  12   8        3.78        3.32      2.04 o 
   0  12   8       21.19       22.90      0.76 o 
  -3   0   9        1.02        0.89      1.92 o 
  -2   0   9       28.56       23.89      1.15 o 
  -1   0   9        0.56        1.92      1.41 o 
   0   0   9       26.78       25.23      0.81 o 
   1   0   9       14.26       11.50      0.51 o 
   2   0   9       27.19       29.64      1.15 o 
  -3   1   9        0.59        0.89      1.92 o 
  -2   1   9        0.36       -0.13      1.66 o 
  -1   1   9       15.72       16.22      0.77 o 
   0   1   9       49.85       44.20      1.40 o 
   1   1   9       22.27       22.23      0.77 o 
   2   1   9        2.36        1.79      1.79 o 
  -3   2   9        0.36        0.51      1.79 o 
  -2   2   9       22.81       18.78      0.77 o 
  -1   2   9       10.52        9.33      0.51 o 
   0   2   9       56.24       55.67      1.58 o 
   1   2   9        0.17        1.41      0.51 o 
   2   2   9        0.08       -2.04      2.04 o 
  -3   3   9        0.96        2.30      1.92 o 
  -2   3   9        0.00       -1.79      1.79 o 
  -1   3   9       32.37       35.39      1.41 o 
   0   3   9       13.13       13.52      0.40 o 
   1   3   9       37.95       41.39      1.53 o 
   2   3   9        1.35        1.92      1.92 o 
  -3   4   9        6.74        7.92      0.64 o 
  -2   4   9        4.15        5.62      0.51 o 
  -1   4   9       10.50        8.82      0.51 o 
   0   4   9        2.76        4.02      1.02 o 
   1   4   9       13.70       15.97      0.77 o 
   2   4   9        3.07        2.17      2.04 o 
  -3   5   9       41.34       38.84      1.66 o 
  -2   5   9        1.11        0.51      1.66 o 
  -1   5   9       42.94       47.91      2.04 o 
   0   5   9       46.65       47.09      3.00 o 
   1   5   9        9.68        7.54      0.51 o 
   2   5   9       21.39       21.46      1.15 o 
  -3   6   9       23.41       25.81      1.15 o 
  -2   6   9       12.06       13.67      0.51 o 
  -1   6   9        0.56        0.13      1.66 o 
   0   6   9       12.81       13.92      1.28 o 
   1   6   9        0.06        0.51      0.51 o 
   2   6   9        4.19        5.11      0.64 o 
  -3   7   9        1.36        0.77      0.64 o 
  -2   7   9       27.35       25.17      1.15 o 
  -1   7   9        2.39        0.13      1.66 o 
   0   7   9        0.53       -0.08      1.22 o 
   1   7   9       19.13       20.19      0.77 o 
  -2   8   9        5.61        7.41      0.51 o 
  -1   8   9       13.99       15.59      0.64 o 
   0   8   9        1.09        2.11      1.26 o 
   1   8   9        2.87        2.94      1.92 o 
  -2   9   9       12.63       12.52      0.64 o 
  -1   9   9       92.62       93.26      3.19 o 
   0   9   9        0.01       -0.89      1.36 o 
   1   9   9        1.88       -0.64      2.04 o 
  -2  10   9        1.61        1.79      1.92 o 
  -1  10   9        0.13        2.56      1.79 o 
   0  10   9       35.91       41.64      4.41 o 
   1  10   9        0.82       -0.64      2.04 o 
  -1  11   9        0.09        0.77      1.92 o 
   0  11   9       13.67       13.90      0.70 o 
  -3   0  10        2.47        1.92      0.64 o 
  -2   0  10        0.26        2.81      1.66 o 
  -1   0  10       13.28       14.95      0.77 o 
   0   0  10        0.01        1.02      1.13 o 
   1   0  10       21.32       21.59      0.89 o 
   2   0  10        4.84        5.11      0.64 o 
  -3   1  10       64.72       66.56      2.56 o 
  -2   1  10        0.01       -0.51      1.79 o 
  -1   1  10        1.02        2.30      1.66 o 
   0   1  10        0.00       -0.35      1.22 o 
   1   1  10        1.22        2.94      1.66 o 
   2   1  10       11.53       11.63      0.64 o 
  -3   2  10        0.66        2.81      1.92 o 
  -2   2  10        0.74        0.51      1.79 o 
  -1   2  10       20.93       15.84      0.51 o 
   0   2  10        9.37        8.20      0.83 o 
   1   2  10       23.28       27.21      1.15 o 
  -3   3  10        0.86        0.13      2.17 o 
  -2   3  10       16.97       19.04      0.64 o 
  -1   3  10        0.39       -0.26      1.53 o 
   0   3  10        1.27        0.56      1.22 o 
   1   3  10       13.72       14.44      0.77 o 
  -2   4  10       13.27       11.24      0.64 o 
  -1   4  10        4.41        3.83      0.51 o 
   0   4  10        8.91        8.12      0.36 o 
   1   4  10        6.24        8.94      0.64 o 
  -2   5  10       21.11       15.84      0.64 o 
  -1   5  10        3.69        3.32      0.51 o 
   0   5  10       17.01       18.19      0.51 o 
   1   5  10        2.60        2.56      1.92 o 
  -2   6  10       49.74       46.63      2.17 o 
  -1   6  10       13.39       12.78      0.64 o 
   0   6  10        1.90        1.11      1.31 o 
   1   6  10       14.35       15.07      0.64 o 
  -2   7  10        2.47        2.94      0.64 o 
  -1   7  10       34.30       32.19      1.28 o 
   0   7  10        5.44        5.95      0.36 o 
   1   7  10        0.66        1.41      1.92 o 
  -1   8  10        2.23        3.19      1.92 o 
   0   8  10       12.07       11.83      0.45 o 
  -1   9  10        7.78        7.79      0.64 o 
   0   9  10       29.93       30.79      2.68 o 
  -2   0  11       54.26       55.19      2.04 o 
  -1   0  11       19.77       19.42      1.02 o 
   0   0  11        1.07        1.15      1.41 o 
   1   0  11        2.66        3.07      1.92 o 
  -2   1  11       65.58       60.04      2.56 o 
  -1   1  11        1.57        0.51      1.92 o 
   0   1  11        0.40        0.05      0.49 o 
   1   1  11        0.02       -0.13      1.92 o 
  -2   2  11       20.95       20.82      1.02 o 
  -1   2  11        7.97        5.88      0.51 o 
   0   2  11        8.14        7.74      0.36 o 
   1   2  11        1.29       -1.92      1.92 o 
  -2   3  11        0.46       -1.53      2.04 o 
  -1   3  11       25.05       26.57      1.15 o 
   0   3  11        3.25        2.46      0.49 o 
  -2   4  11        4.78        5.37      0.64 o 
  -1   4  11        1.85        3.58      0.51 o 
   0   4  11        0.47        0.59      0.49 o 
  -1   5  11        3.37        1.92      1.79 o 
   0   5  11       15.27       15.01      0.45 o 
  -1   6  11       26.13       28.36      1.15 o 
                                                 
